# Supplementary material for: Superb feeding behavior of Aedes albopictus transmitting Zika virus
Source: PLoS One. 2017 Sep 28;12(9):e0184871. doi: 10.1371/journal.pone.0184871 (PMC5619709; doi:10.1371/journal.pone.0184871)
Supplement: S1 File — Liquid-feeding flow velocity signals in the food canals (Fig 4) is based on this data set. (XLSX) [file pone.0184871.s001.xlsx]

## Sheet: Sheet1
			Velocity field information (Fig. 4)
			Aedes togoi		Aedes albopictus
			Time (s)	Velocity (m/s)	Time (s)	Velocity (m/s)
			0	0	0	0
			0.0025	0.0185	0.0025	0.0672
			0.005	0.0223	0.005	0.096
			0.0075	0.0168	0.0075	0.0718
			0.01	0.0133	0.01	0.0619
			0.0125	0.0207	0.0125	0.0885
			0.015	0.0183	0.015	0.1137
			0.0175	0.025	0.0175	0.1379
			0.02	0.0189	0.02	0.102
			0.0225	0.0218	0.0225	0.1091
			0.025	0.0279	0.025	0.1419
			0.0275	0.0284	0.0275	0.1544
			0.03	0.0316	0.03	0.1593
			0.0325	0.0265	0.0325	0.1907
			0.035	0.0286	0.035	0.1903
			0.0375	0.0381	0.0375	0.1987
			0.04	0.0428	0.04	0.3071
			0.0425	0.0472	0.0425	0.2751
			0.045	0.0553	0.045	0.2616
			0.0475	0.0481	0.0475	0.2607
			0.05	0.0479	0.05	0.2606
			0.0525	0.0407	0.0525	0.2749
			0.055	0.0417	0.055	0.2608
			0.0575	0.0464	0.0575	0.2632
			0.06	0.071	0.06	0.3141
			0.0625	0.084	0.0625	0.2917
			0.065	0.0737	0.065	0.2711
			0.0675	0.0883	0.0675	0.2893
			0.07	0.059	0.07	0.3407
			0.0725	0.095	0.0725	0.3356
			0.075	0.1015	0.075	0.2424
			0.0775	0.0706	0.0775	0.2106
			0.08	0.0767	0.08	0.1673
			0.0825	0.0632	0.0825	0.0292
			0.085	0.0768	0.085	-0.083
			0.0875	0.1026	0.0875	-0.1109
			0.09	0.1226	0.09	-0.0759
			0.0925	0.0889	0.0925	-0.0409
			0.095	0.0822	0.095	-0.0216
			0.0975	0.0723	0.0975	-0.0268
			0.1	0.0883	0.1	0.0184
			0.1025	0.1087	0.1025	0.0421
			0.105	0.0843	0.105	0.0816
			0.1075	0.0765	0.1075	0.1185
			0.11	0.081	0.11	0.1637
			0.1125	0.1113	0.1125	0.1699
			0.115	0.0826	0.115	0.1539
			0.1175	0.068	0.1175	0.1451
			0.12	0.0646	0.12	0.1569
			0.1225	0.0539	0.1225	0.1717
			0.125	0.0568	0.125	0.1738
			0.1275	0.0814	0.1275	0.1859
			0.13	0.0961	0.13	0.2035
			0.1325	0.078	0.1325	0.2937
			0.135	0.0605	0.135	0.2584
			0.1375	0.0498	0.1375	0.2296
			0.14	0.0409	0.14	0.1819
			0.1425	0.0299	0.1425	0.1601
			0.145	0.0167	0.145	0.2011
			0.1475	-0.0215	0.1475	0.2035
			0.15	-0.0238	0.15	0.2476
			0.1525	-0.026	0.1525	0.2735
			0.155	-0.0183	0.155	0.2552
			0.1575	-0.0252	0.1575	0.2776
			0.16	-0.0265	0.16	0.2695
			0.1625	-0.019	0.1625	0.2884
			0.165	-0.0162	0.165	0.2783
			0.1675	0.0039305	0.1675	0.2674
			0.17	0.0159	0.17	0.2831
			0.1725	0.0214	0.1725	0.1224
			0.175	0.0178	0.175	-0.0492
			0.1775	0.0194	0.1775	-0.0993
			0.18	0.022	0.18	-0.1087
			0.1825	0.0216	0.1825	-0.1192
			0.185	0.0261	0.185	-0.0631
			0.1875	0.0219	0.1875	-0.036
			0.19	0.0221	0.19	-0.0226
			0.1925	0.0259	0.1925	-0.0237
			0.195	0.0221	0.195	0.0202
			0.1975	0.0257	0.1975	0.1385
			0.2	0.0263	0.2	0.1884
			0.2025	0.0276	0.2025	0.1664
			0.205	0.0237	0.205	0.1513
			0.2075	0.0319	0.2075	0.148
			0.21	0.0283	0.21	0.1614
			0.2125	0.0243	0.2125	0.1774
			0.215	0.0242	0.215	0.1748
			0.2175	0.0283	0.2175	0.1742
			0.22	0.0336	0.22	0.1321
			0.2225	0.0478	0.2225	0.1686
			0.225	0.0677	0.225	0.2403
			0.2275	0.0729	0.2275	0.28
			0.23	0.071	0.23	0.2545
			0.2325	0.0783	0.2325	0.2298
			0.235	0.0911	0.235	0.2211
			0.2375	0.1042	0.2375	0.1673
			0.24	0.0592	0.24	0.2395
			0.2425	0.0556	0.2425	0.2928
			0.245	0.0479	0.245	0.2801
			0.2475	0.0405	0.2475	0.3041
			0.25	0.0736	0.25	0.2581
			0.2525	0.0641	0.2525	0.2573
			0.255	0.0809	0.255	0.3133
			0.2575	0.054	0.2575	0.2822
			0.26	0.0709	0.26	0.2081
			0.2625	0.0958	0.2625	0.1774
			0.265	0.0786	0.265	0.1549
			0.2675	0.0716	0.2675	0.1032
			0.27	0.0511	0.27	-0.0513
			0.2725	0.0663	0.2725	-0.1089
			0.275	0.0673	0.275	-0.088
			0.2775	0.073	0.2775	-0.0437
			0.28	0.0603	0.28	-0.0294
			0.2825	0.102	0.2825	-0.0209
			0.285	0.099	0.285	-0.016
			0.2875	0.0557	0.2875	-0.0209
			0.29	0.0471	0.29	-0.0174
			0.2925	0.0466	0.2925	0.0643
			0.295	0.0502	0.295	0.0941
			0.2975	0.0502	0.2975	0.1218
			0.3	0.0524	0.3	0.1337
			0.3025	0.0619	0.3025	0.107
			0.305	0.0512	0.305	0.1224
			0.3075	0.0365	0.3075	0.1239
			0.31	0.0258	0.31	0.1179
			0.3125	-0.0133	0.3125	0.1084
			0.315	-0.0243	0.315	0.1451
			0.3175	-0.0239	0.3175	0.1688
			0.32	-0.02	0.32	0.1796
			0.3225	-0.0122	0.3225	0.2212
			0.325	-0.0166	0.325	0.2655
			0.3275	-0.0206	0.3275	0.2895
			0.33	-0.0141	0.33	0.2105
			0.3325	-0.0174	0.3325	0.1612
			0.335	-0.0165	0.335	0.2083
			0.3375	0.0113	0.3375	0.252
			0.34	0.015	0.34	0.2766
			0.3425	0.0173	0.3425	0.2227
			0.345	0.0183	0.345	0.1854
			0.3475	0.0193	0.3475	0.2375
			0.35	0.0205	0.35	0.3297
			0.3525	0.0252	0.3525	0.3223
			0.355	0.0256	0.355	0.2804
			0.3575	0.0229	0.3575	0.2632
			0.36	0.0223	0.36	0.2609
			0.3625	0.0218	0.3625	0.1904
			0.365	0.0267	0.365	-0.00803
			0.3675	0.0271	0.3675	-0.1049
			0.37	0.0297	0.37	-0.1133
			0.3725	0.0323	0.3725	-0.0579
			0.375	0.0328	0.375	-0.0255
			0.3775	0.0219	0.3775	-0.0292
			0.38	0.0237	0.38	-0.0307
			0.3825	0.0185	0.3825	-0.0142
			0.385	0.0177	0.385	-0.0205
			0.3875	0.0241	0.3875	-0.0136
			0.39	0.0303	0.39	-0.0191
			0.3925	0.0288	0.3925	0.0356
			0.395	0.0688	0.395	0.0477
			0.3975	0.0732	0.3975	0.0496
			0.4	0.0893	0.4	0.0585
			0.4025	0.0856	0.4025	0.1459
			0.405	0.0675	0.405	0.1339
			0.4075	0.0989	0.4075	0.1522
			0.41	0.0699	0.41	0.1661
			0.4125	0.0596	0.4125	0.1697
			0.415	0.0662	0.415	0.196
			0.4175	0.041	0.4175	0.1897
			0.42	0.06	0.42	0.199
			0.4225	0.0548	0.4225	0.1816
			0.425	0.0549	0.425	0.2077
			0.4275	0.0848	0.4275	0.2384
			0.43	0.0584	0.43	0.2548
			0.4325	0.05	0.4325	0.2435
			0.435	0.0539	0.435	0.2395
			0.4375	0.045	0.4375	0.3236
			0.44	0.0476	0.44	0.2838
			0.4425	0.042	0.4425	0.1968
			0.445	0.0413	0.445	0.2113
			0.4475	0.0493	0.4475	0.2771
			0.45	0.0737	0.45	0.2712
			0.4525	0.0538	0.4525	0.3039
			0.455	0.0514	0.455	0.2915
			0.4575	0.0481	0.4575	0.3095
			0.46	0.0522	0.46	0.2434
			0.4625	0.0566	0.4625	0.1839
			0.465	0.0648	0.465	-0.0193
			0.4675	0.0525	0.4675	-0.1142
			0.47	0.0521	0.47	-0.1169
			0.4725	0.0389	0.4725	-0.1048
			0.475	0.0307	0.475	-0.0589
			0.4775	-0.0161	0.4775	-0.0285
			0.48	-0.0234	0.48	-0.0192
			0.4825	-0.0174	0.4825	-0.0336
			0.485	-0.0225	0.485	-0.0284
			0.4875	-0.0257	0.4875	-0.00896
			0.49	-0.0215	0.49	0.0669
			0.4925	-0.0194	0.4925	0.1327
			0.495	0.006381	0.495	0.1586
			0.4975	0.014	0.4975	0.1735
			0.5	0.016	0.5	0.1887
