# Supplementary material for: Superb feeding behavior of Aedes albopictus transmitting Zika virus
Source: PLoS One. 2017 Sep 28;12(9):e0184871. doi: 10.1371/journal.pone.0184871 (PMC5619709; doi:10.1371/journal.pone.0184871)
Supplement: S2 File — Phasic variations in the flow-rate profiles of the food canal during one pumping cycle (Fig 5) is based on this data set. (XLSX) [file pone.0184871.s002.xlsx]

## Sheet: Sheet1
														Flow rate (nl/s) PHASE AVERAGE (Fig. 5)
														TOGOI									ALBOPICTUS
								x(1/f)	y1(togoi)	y2(albopictus)				0.1T	0.2T	0.3T	0.4T	0.5T	0.6T	0.7T	0.8T	0.9T	0.1T	0.2T	0.3T	0.4T	0.5T	0.6T	0.7T	0.8T	0.9T
								0	0	0				9.6983	8.2526	15.3005	32.4081	25.4205	32.7695	27.6493	21.5652	-5.8431	11.9329	13.1607	23.3889	36.0847	45.7765	34.7973	41.1154	-1.3471	-11.3011
								0.05	4.4777	14.9787				10.4212	10.9031	7.6502	38.8536	29.1552	15.3607	30.119	20.3605	-8.3129	20.5517	9.7871	23.1267	24.3545	19.4431	23.7823	36.8119	-13.9237	-9.954
								0.1	8.3329	17.2854				3.4336	11.4452	6.0238	26.8662	26.0831	26.2638	26.2638	17.2281	-8.9152	18.0722	17.941	20.4325	24.9029	32.7826	30.1839	22.1611	-12.064	-2.6226
								0.15	9.9594	16.7787				7.1081	15.18	8.855	36.926	16.9269	26.6855	17.469	19.3967	-8.855	14.1979	12.5289	32.8542	23.2459	25.2724	38.8146	31.364	-4.4942	-0.8345
								0.2	10.7123	16.3655				8.1321	10.12	7.4093	40.0583	10.9633	33.5526	15.7221	12.3488	-7.8912	17.6669	24.7241	20.8855	30.4223	37.9206	38.8862	28.1931	-17.19	-0.1311
								0.25	11.5557	23.1783				11.2043	8.3731	6.8069	33.9743	17.3486	23.4326	15.7221	18.975	-9.6381	21.2908	20.0511	16.3556	24.7718	33.5575	37.7179	30.4819	-7.2003	-1.967
								0.3	8.6743	22.8406
								0.35	15.0495	32.576			AVERAGE	8.3329	10.7123	8.6743	34.8478	20.9829	26.3441	22.1576	18.3124	-8.2426	17.2854	16.3655	22.8406	27.297	32.4588	34.0304	31.6879	-9.3699	-4.4684	AVERAGE
								0.4	34.8478	27.297			STDEV	2.5824	2.324	3.0849	4.4335	6.358	6.0894	5.9891	2.9757	1.2014	3.308	5.0695	5.0387	4.5492	8.4613	5.4844	6.0507	5.5075	4.4433	STDEV
								0.45	24.2659	29.1527
								0.5	20.9829	32.4588
								0.55	29.3661	29.562								Ejection	Injection									Ejection	Injection
								0.6	26.3441	34.0304								0.13119T	0.869T									0.2326T	0.767T
								0.65	23.1816	39.18							STDEV	0.011									STDEV	0.036
								0.7	22.1576	31.6879			0.05T	0.15T	0.25T	0.35T	0.45T	0.55T	0.65T	0.75T	0.85T	0.95T	0.05T	0.15T	0.25T	0.35T	0.45T	0.55T	0.65T	0.75T	0.85T	0.95T
								0.75	22.2781	24.4539			2.3493	13.4331	18.3726	18.1317	25.6012	46.3833	23.9748	19.2762	14.6981	-6.6262	13.0177	12.1594	20.3729	24.4618	37.0265	35.6198	36.8358	46.2533	-5.2929	-2.6465
								0.8	18.3124	-9.3699			4.036	6.6864	11.7464	20.7821	28.1914	28.0107	32.0467	29.3962	7.7105	-5.6624	15.8668	15.5926	19.7888	30.1123	23.6273	30.5892	32.2581	35.3814	-14.1025	-4.7922
								0.85	13.2122	-8.605			6.3852	8.4936	10.9633	17.2281	28.2517	29.1552	16.9269	16.8667	20.9026	-7.8912	24.9625	15.688	19.6457	36.6569	29.9216	31.6978	40.5432	19.5981	-11.3011	-4.9949
								0.9	-8.2426	-4.4684			8.2526	8.9152	10.3007	10.1802	23.6736	25.3602	23.8543	18.4329	16.1438	-8.9755	13.0415	17.2496	24.7598	41.4611	31.817	26.4645	41.771	20.6233	-6.1035	-5.9486
								0.95	-6.9174	-4.3174			3.1324	11.4452	7.9514	10.6019	23.4929	24.276	15.5414	27.1674	12.7102	-8.2526	7.5579	14.2217	28.2646	25.9042	28.7176	27.8116	44.2387	26.7149	-9.6441	-4.4346
								1	0	0			2.7107	10.7826	9.9995	13.3729	16.3848	23.011	26.7457	22.529	7.1081	-4.0962	15.4257	25.7612	26.238	36.8596	23.8062	25.189	39.4345	-1.8477	-5.1856	-3.0875
												AVERAGE	4.4777	9.9594	11.5557	15.0495	24.2659	29.3661	23.1816	22.2781	13.2122	-6.9174	14.9787	16.7787	23.1783	32.576	29.1527	29.562	39.1802	24.4539	-8.605	-4.3174	AVERAGE
												STDEV	2.1427	2.1948	3.262	3.9457	4.0029	7.8931	5.6254	4.6137	4.7911	1.6626	5.2175	4.3085	3.4052	6.1964	4.6366	3.5141	3.8218	14.8871	3.3539	1.1302	STDEV
