# Supplementary material for: Superb feeding behavior of Aedes albopictus transmitting Zika virus
Source: PLoS One. 2017 Sep 28;12(9):e0184871. doi: 10.1371/journal.pone.0184871 (PMC5619709; doi:10.1371/journal.pone.0184871)
Supplement: S3 File — Probability density function (PDF) distribution of WSS during the intake period (Fig 6) is based on this data set. (XLSX) [file pone.0184871.s003.xlsx]

## Sheet: Sheet1
Cumulative WSS[Pa] (albopictus) (Fig. 6)							326	299	296	293	292	284	298.333		Cumulative WSS[Pa] (togoi) (Fig. 6)							579	578	560	577	557	560	568.5
1)	2)	3)	4)	5)	6)		1)	2)	3)	4)	5)	6)	stdev	AVERAGE	1)	2)	3)	4)	5)	6)		1)	2)	3)	4)	5)	6)	stdev	AVERAGE
1.1957	1.2275	0.3598	1.0264	0.8465	0.4338	0~5	13	17	5	3	19	8	5.95586	10.8333	0.9036	1.2242	0.9619	0.583	0.6121	0.583	0~5	128	169	176	219	195	177	27.5479	177.333
1.9259	1.6507	1.0582	4.2538	1.5978	3.3544	5~10	35	18	8	27	21	9	9.51607	19.6667	1.1368	1.3408	0.991	0.8744	0.8453	1.2825	5~10	170	199	230	223	217	229	21.1713	211.333
2.6772	1.6825	3.5978	4.2961	1.6613	3.9787	10~15	56	28	41	61	23	34	13.9374	40.5	1.3116	1.3991	1.2242	0.8744	0.8744	1.3116	10~15	159	140	115	113	118	131	16.3163	129.333
2.8676	1.7036	3.6718	5.1109	2.2751	4.0951	15~20	47	74	80	57	59	81	12.7497	66.3333	1.3408	1.4282	1.2825	0.9036	0.991	1.3116	15~20	88	56	32	17	25	23	24.7212	40.1667
3.7565	2.3597	4.6665	5.2062	2.6348	4.402	20~25	44	67	67	58	68	63	8.39477	61.1667	1.4865	1.4865	1.3116	1.0202	1.0785	1.3408	20~25	29	13	5	5	2		9.80612	10.8
3.9152	2.3597	5.3437	5.6189	2.7089	4.5078	25~30	64	50	49	40	51	46	7.23418	50	1.6323	1.574	1.4574	1.0493	1.2242	1.3408	25~30	4	1	2	0	0	0	1.46249	1.16667
4.2009	2.8253	5.7035	5.9046	2.9205	4.5184	30~35	38	35	31	27	39	27	4.84481	32.8333	1.6323	1.574	1.5448	1.2825	1.2242	1.4574	30~35	1	0	0	0	0	0	0.372678	0.166667
4.2115	3.0264	6.2432	6.55	3.2062	4.8887	35~40	19	9	14	13	10	13	3.21455	13	1.6323	1.6323	1.5448	1.3699	1.2825	1.4574	35~40
4.2221	3.1957	8.4971	7.513	3.3226	5.0051	40~45	10	1	1	6	2	3	3.23608	3.83333	1.6323	1.778	1.574	1.3991	1.3991	1.5157	40~45
4.2538	3.2909	9.4282	7.5659	3.3861	5.9046	45~	0	0	0	1	0	0	0.372678	0.166667	1.6614	1.8363	1.6323	1.5448	1.5157	1.5448	45~
4.4125	3.9999	9.7457	7.5659	4.021	6.2538	aver	1)	2)	3)	4)	5)	6)	stdev	AVERAGE	1.6906	1.8655	1.6614	1.574	1.574	1.574	aver	1)	2)	3)	4)	5)	6)	stdev	AVERAGE
4.4655	4.1163	9.7669	7.8727	4.1798	7.5447	0~5	3.60753	3.20314	2.67082	3.1921	3.42844	3.77236	0.353593	3.3124	1.8655	1.8655	1.6906	1.574	1.574	1.6031	0~5	3.31236	3.41977	3.24483	3.24538	3.3354	3.33305	0.0598555	3.31513
4.7935	4.2327	9.9573	7.9468	4.4231	8.0315	5~10	7.95286	7.44596	8.0857	8.16708	6.91486	7.81279	0.431897	7.72987	1.9237	1.8946	1.8072	1.6031	1.6323	1.6031	5~10	7.63447	7.36134	7.43229	7.43489	7.2962	7.32715	0.110734	7.41439
5.4707	4.5184	10.2854	7.9786	4.4337	8.751	10~15	12.5716	13.1246	13.0704	12.6522	13.3011	12.6619	0.278787	12.897	1.9529	1.8946	1.8655	1.6323	1.6614	1.7489	10~15	12.4397	12.2924	12.0834	12.1801	11.9595	11.9701	0.172281	12.1542
5.767	4.5501	10.3383	8.095	4.5819	9.4388	15~20	17.5086	17.4707	17.6285	22.4393	17.5071	17.3228	1.84758	18.3128	1.982	1.9529	1.8655	1.6906	1.6906	1.8363	15~20	17.1614	16.7865	16.7973	16.928	16.8439	16.0198	0.352659	16.7561
6.2114	4.7723	10.5182	8.2854	4.5924	9.6293	20~25	22.4985	22.351	22.3145	22.4393	22.5198	22.4126	0.0734866	22.4226	1.982	1.982	1.8655	1.7489	1.6906	2.0112	20~25	21.9834	22.3092	21.581	20.9455	21.6859		0.454979	21.701
6.5924	4.9416	10.5816	8.4653	4.7194	9.7563	25~30	27.2929	27.6778	27.4956	27.439	27.1556	27.3273	0.16547	27.398	2.0695	2.0695	1.9237	1.7489	1.7197	2.0112	25~30	25.701	28.2441	28.1713				1.18202	27.3721
6.8357	5.0263	10.8039	8.6135	4.73	10.1372	30~35	32.2634	31.9457	32.259	32.3113	32.2328	32.3979	0.139901	32.235	2.0986	2.0986	2.0403	1.778	1.7197	2.0112	30~35	30.3719						0	30.3719
6.8569	5.0792	11.2377	8.6346	4.8993	10.7298	35~40	36.9584	36.957	36.9798	37.0472	37.2506	36.5514	0.207895	36.9574	2.1278	2.0986	2.0403	1.8072	1.8655	2.0695	35~40
6.9627	5.4284	11.4493	8.9097	5.0369	10.8039	40~45	41.5573	42.1784	41.9562	40.9139	41.3107	41.3213	0.422967	41.5397	2.1861	2.1278	2.0403	1.8655	1.9237	2.0986	40~45
6.9733	5.6718	11.862	8.9627	5.1744	10.8356	45~				47.7973			0	47.7973	2.2152	2.1861	2.0695	1.8655	1.9237	2.0986	45~
6.9945	5.6929	11.989	8.9944	5.2697	11.0896										2.2444	2.1861	2.0695	1.8946	1.982	2.1861
7.1849	6.2961	12.1477	9.3859	5.8305	11.28				total average (WSS)						2.2444	2.2444	2.0695	1.8946	2.0112	2.2152
7.4601	6.4231	12.2112	9.4071	5.9575	11.3964										2.2735	2.3027	2.0986	1.9237	2.0403	2.2444
7.4706	7.0474	12.4334	9.4388	6.0633	11.4705		[1]		[2]						2.3027	2.3318	2.0986	1.9237	2.0695	2.2444			[1]		[2]
7.6823	7.0791	12.6556	9.4812	6.3067	11.5552		average	stdev	average	stdev					2.3318	2.361	2.1861	1.9237	2.0695	2.2444			average	stdev	average	stdev
7.6929	8.3172	12.6556	9.6293	6.3384	11.7456		10.8333	5.9559	3.3124	0.3536					2.3318	2.361	2.2152	1.9529	2.1569	2.2735			177.333	27.5479	3.3151	0.0599
7.7458	8.4759	12.6662	9.6505	6.7088	11.9044		19.6667	9.5161	7.7299	0.4319					2.3318	2.361	2.2444	2.0112	2.1569	2.2735			211.333	21.1713	7.4144	0.1107
7.7669	8.5076	12.7297	9.8092	6.7088	11.9467		40.5	13.9374	12.897	0.2788					2.361	2.3901	2.2444	2.0112	2.1861	2.3318			129.333	16.3163	12.1542	0.1723
7.8304	8.5182	12.7403	9.915	6.7617	12.0102		66.3333	12.7497	18.3128	1.8476					2.361	2.4193	2.2444	2.0403	2.2152	2.3318			40.1667	24.7212	16.7561	0.3527
7.8939	8.5394	12.9837	10.169	7.0791	12.3276		61.1667	8.3948	22.4226	0.0735					2.4484	2.4484	2.2444	2.0695	2.2152	2.361			10.8	9.8061	21.701	0.455
8.0103	8.6875	13.0366	10.1901	7.2061	12.3382		50	7.2342	27.398	0.1655					2.4484	2.4776	2.3318	2.0695	2.2152	2.361			1.16667	1.46249	27.3721	1.182
8.0209	9.6822	13.1847	10.243	7.2378	12.444		32.8333	4.8448	32.235	0.1399					2.4776	2.4776	2.3318	2.0986	2.2444	2.4193			0.1667	0.3727	30.3719	0
8.0844	9.7563	13.4175	10.3383	7.259	12.6451		13	3.2146	36.9574	0.2079					2.5359	2.5067	2.361	2.0986	2.2735	2.4193
8.1267	9.7986	13.5022	10.3383	7.3013	12.9202		3.8333	3.2361	41.5397	0.423					2.6816	2.5359	2.361	2.0986	2.2735	2.4193
8.2008	10.8144	13.735	10.37	7.3966	12.9625		0.3727	0.1667	47.7973	N/A					2.7107	2.5359	2.361	2.0986	2.2735	2.4776			normalization		normalization
8.2325	11.1319	13.7879	10.6557	8.4124	13.1107		normalization		normalization						2.7107	2.5359	2.3901	2.1278	2.3027	2.4776			0.311932	0.0484572	0.311932
8.6875	11.2906	13.8514	10.7086	8.8251	13.2059		0.0363127	0.0199639	0.0363127						2.7399	2.5941	2.3901	2.1278	2.3318	2.5359			0.371738	0.0372406	0.68367
8.6981	11.3647	13.9149	10.8039	8.8251	13.2376		0.0659219	0.0318975	0.102235						2.7399	2.5941	2.4484	2.1569	2.3318	2.565			0.227499	0.0287006	0.91117
8.9203	11.9149	13.9254	10.8568	9.5129	13.2905		0.135754	0.0467175	0.237989						2.769	2.5941	2.4484	2.1861	2.361	2.565			0.0706538	0.043485	0.981823
9.0156	12.0631	13.9254	10.9097	10.1795	13.2905		0.222346	0.0427364	0.460335						2.769	2.5941	2.4776	2.1861	2.3901	2.565			0.0189974	0.0172491	1.00082
9.0367	12.0842	13.9889	11.0684	10.3912	13.3117		0.205028	0.028139	0.665363						2.7982	2.6233	2.5067	2.2152	2.3901	2.565			0.00205219	0.00257254	1.00287
9.1531	12.2747	14.0207	11.1213	11.0367	13.4069		0.167598	0.0242487	0.832961						2.7982	2.6524	2.5359	2.2444	2.4776	2.5941			0.000293228	0.000655585	1.00317
9.5658	12.2959	14.0207	11.2271	11.3118	13.6927		0.110056	0.0162396	0.943017						2.8273	2.6816	2.565	2.2735	2.4776	2.6524					(누적)
9.6928	12.4863	14.063	11.407	11.5446	14.0101		0.0435754	0.0107752	0.986592						2.8565	2.6816	2.5941	2.2735	2.4776	2.6524
9.714	12.7191	14.1265	11.5657	12.6133	14.2112		0.0128491	0.0108473	0.999441						2.9148	2.7399	2.5941	2.2735	2.5359	2.6524
9.8198	12.8779	14.2958	11.5763	12.6239	14.317		0.00124927	0.000558771	1.00069						2.9148	2.7399	2.6524	2.3027	2.5359	2.6524
9.9785	13.2165	14.4122	11.6292	12.6556	14.518				(누적)						2.9148	2.769	2.6816	2.3318	2.565	2.6816
10.2007	13.2694	14.5603	11.661	13.153	14.6767										2.9439	2.769	2.6816	2.3318	2.565	2.7399
10.2113	13.6715	14.6344	11.8091	13.3117	14.8143										2.9439	2.7982	2.7107	2.3318	2.565	2.769
10.3383	13.7138	14.645	11.8197	13.3752	14.8672										2.9439	2.7982	2.7107	2.361	2.565	2.769
10.4864	13.7985	14.772	11.9573	13.8725	15.0471										2.9731	2.7982	2.7107	2.3901	2.565	2.769
10.5605	13.809	14.7931	11.9784	13.8831	15.0894										3.0022	2.7982	2.769	2.3901	2.5941	2.7982
10.5922	13.8408	14.9836	11.9784	14.0736	15.1										3.0022	2.7982	2.769	2.4193	2.5941	2.8273
10.698	13.9889	15.3963	12.116	14.3064	15.1423										3.0605	2.8273	2.769	2.4484	2.6524	2.8273
10.7192	13.9889	15.4915	12.2006	14.3699	15.1529										3.0605	2.8565	2.7982	2.4484	2.6816	2.8856
10.7933	14.0736	15.5444	12.2218	14.518	15.354										3.148	2.8565	2.7982	2.4484	2.7107	2.9148
11.1001	14.0842	15.555	12.2641	14.5921	15.4069										3.1771	2.9148	2.8273	2.4776	2.7107	2.9148
11.2377	14.1794	15.5656	12.3488	14.7191	15.5021										3.1771	2.9148	2.8565	2.4776	2.7399	2.9439
11.3012	14.3593	15.6503	12.6027	14.7402	15.682										3.2062	2.9439	2.8565	2.4776	2.7399	2.9439
11.4388	14.391	15.7137	12.6662	14.8037	15.7137										3.2354	2.9731	2.8856	2.4776	2.7982	2.9731
11.4811	14.7931	15.8196	12.772	14.8884	15.7243										3.2937	2.9731	2.9148	2.4776	2.8565	3.0022
11.5446	14.9942	15.8831	12.7826	14.9624	15.7243										3.352	2.9731	2.9148	2.5067	2.8856	3.0022
11.5552	15.0048	15.8831	12.899	15.227	15.7667										3.352	2.9731	2.9148	2.5359	2.8856	3.0314
11.5657	15.2164	15.8936	12.9096	15.2905	15.7878										3.3811	3.0314	2.9439	2.5359	2.8856	3.0314
11.6081	15.3751	15.9254	13.1212	15.3116	15.7984										3.4103	3.0314	2.9439	2.565	2.9148	3.0605
11.661	15.3857	16.01	13.1424	15.3116	15.8301										3.4394	3.0314	2.9439	2.565	2.9439	3.0605
11.6821	15.4069	16.0418	13.2165	15.4915	15.8301										3.4686	3.0897	2.9439	2.5941	2.9731	3.0897
11.6821	15.4598	16.1158	13.2376	15.6503	15.9254										3.5269	3.1188	2.9439	2.5941	2.9731	3.1188
11.862	15.5656	16.2322	13.3435	15.682	15.9889										3.6143	3.1188	2.9731	2.6233	3.0022	3.1188
12.116	15.6503	16.264	13.6186	15.7667	16.0629										3.6435	3.1771	3.0314	2.6233	3.0314	3.1188
12.2218	15.6714	16.3169	13.7244	15.7667	16.0841										3.6726	3.2062	3.0897	2.6816	3.0605	3.148
12.2535	15.682	16.3804	13.8831	15.7667	16.1793										3.6726	3.2062	3.0897	2.6816	3.0897	3.1771
12.2853	15.8619	16.391	13.9466	15.8196	16.2217										3.7018	3.2062	3.1188	2.6816	3.1188	3.1771
12.2853	15.8936	16.4121	14.0842	15.8831	16.2217										3.7309	3.2354	3.148	2.7107	3.1188	3.1771
12.3805	16.0524	16.465	14.1688	16.1582	16.3381										3.8184	3.2354	3.1771	2.7399	3.148	3.1771
12.444	16.1582	16.6343	14.19	16.2111	16.4121										3.8475	3.2645	3.1771	2.769	3.2062	3.2062
12.6027	16.1688	16.6978	14.2006	16.5074	16.5074										3.8475	3.2645	3.1771	2.769	3.2062	3.2062
12.6451	16.1793	16.7402	14.2852	16.5814	16.5709										3.8766	3.2645	3.1771	2.7982	3.2354	3.2354
12.6662	16.2111	16.7719	14.3275	16.6132	16.5814										3.8766	3.2937	3.2062	2.7982	3.2354	3.2354
12.7615	16.2746	16.8248	14.3805	16.6555	16.6555										3.8766	3.2937	3.2062	2.7982	3.2645	3.2354
12.899	16.4016	16.8248	14.4757	16.7402	16.7084										3.9058	3.2937	3.2062	2.8273	3.2645	3.2645
12.9096	16.4545	16.8354	14.5074	16.7719	16.719										3.9058	3.2937	3.2062	2.8273	3.2937	3.2937
12.9943	16.4862	16.9306	14.5815	16.8989	16.7296										3.9349	3.3228	3.2062	2.8856	3.2937	3.2937
13.0366	16.5497	16.9412	14.5815	16.9095	16.7296										3.9641	3.352	3.2354	2.9148	3.3228	3.352
13.2482	16.6343	16.9941	14.6027	17.0999	16.7719										3.9641	3.3811	3.2354	2.9439	3.3228	3.352
13.3435	16.7084	17.0576	14.6344	17.3116	16.8037										3.9641	3.4103	3.2354	2.9439	3.352	3.3811
13.6821	16.7296	17.0999	14.7191	17.4068	16.846										3.9932	3.4686	3.2354	2.9731	3.352	3.3811
13.9043	16.7719	17.0999	14.8037	17.428	16.846										3.9932	3.4686	3.2645	2.9731	3.352	3.4103
13.9254	16.7825	17.2058	14.8778	17.4491	16.8566										3.9932	3.4977	3.2645	3.0022	3.352	3.4394
13.9678	16.8142	17.3962	14.9624	17.4597	16.973										4.0224	3.5269	3.2937	3.0314	3.352	3.4394
14.0207	16.8989	17.4386	15.0048	17.555	17.0153										4.0224	3.5269	3.2937	3.0897	3.3811	3.4394
14.1794	16.8989	17.5444	15.0154	17.6396	17.0788										4.0515	3.5269	3.2937	3.1188	3.4103	3.4686
14.2006	16.9095	17.6079	15.0259	17.6714	17.1846										4.0515	3.556	3.2937	3.1188	3.4103	3.4977
14.4122	16.9518	17.6714	15.0365	17.7137	17.2798										4.0807	3.556	3.3228	3.1188	3.4394	3.4977
14.4439	17.0365	17.7137	15.0365	17.8512	17.4068										4.0807	3.5852	3.3228	3.1188	3.4686	3.4977
14.4439	17.0999	17.7348	15.1106	17.8936	17.4068										4.1098	3.6143	3.3228	3.1188	3.4686	3.5269
14.518	17.1105	17.7772	15.1741	17.9041	17.5338										4.1681	3.6726	3.3811	3.148	3.4686	3.556
14.7191	17.1423	17.9465	15.3116	17.9782	17.5655										4.2264	3.6726	3.4394	3.1771	3.5269	3.556
14.7297	17.1634	18.0629	15.3434	18.1369	17.5973										4.2847	3.7018	3.4394	3.1771	3.5269	3.5852
14.8143	17.174	18.084	15.354	18.1475	17.6714										4.343	3.7018	3.4394	3.1771	3.556	3.5852
14.8249	17.2587	18.084	15.3646	18.1687	17.7772										4.343	3.7309	3.4686	3.1771	3.556	3.6143
14.8672	17.4491	18.1158	15.5339	18.2851	17.7983										4.343	3.7309	3.4977	3.1771	3.556	3.6143
14.9413	17.4703	18.1369	15.5444	18.2957	17.7983										4.343	3.7601	3.5269	3.1771	3.5852	3.6143
15.0577	17.4915	18.2004	15.7772	18.3168	18.0205										4.3722	3.7601	3.5269	3.1771	3.5852	3.6143
15.2164	17.5655	18.4544	15.8407	18.3274	18.1158										4.4013	3.7892	3.556	3.2062	3.5852	3.6143
15.3963	17.7983	18.5179	15.8513	18.3909	18.2216										4.4305	3.7892	3.556	3.2062	3.5852	3.6435
15.4175	17.9359	18.666	15.8831	18.5179	18.2745										4.4305	3.8184	3.5852	3.2062	3.6435	3.6435
15.428	17.9359	18.6766	15.936	18.539	18.2851										4.4305	3.9058	3.5852	3.2354	3.6435	3.6435
15.682	17.9782	18.7084	16.0524	18.539	18.4332										4.4887	3.9058	3.5852	3.2354	3.6435	3.6726
15.8407	17.9994	18.7295	16.1899	18.666	18.5496										4.547	3.9349	3.6143	3.2645	3.6726	3.6726
15.9254	18.1264	18.7613	16.2217	18.6872	18.6343										4.547	3.9641	3.6143	3.3228	3.6726	3.6726
16.0418	18.1475	18.7824	16.4016	18.7295	18.6343										4.5762	3.9641	3.6435	3.352	3.6726	3.7018
16.0524	18.2428	18.8459	16.4227	18.8036	18.7084										4.6053	3.9932	3.6726	3.352	3.6726	3.7309
16.1158	18.3062	18.8459	16.4333	19.2692	18.7295										4.6053	3.9932	3.6726	3.3811	3.6726	3.7601
16.1899	18.5602	18.8565	16.4545	19.3009	18.8777										4.6053	3.9932	3.7018	3.3811	3.6726	3.7601
16.2322	18.6025	18.8988	16.5497	19.4702	18.8988										4.6053	4.0224	3.7018	3.4103	3.7309	3.7892
16.3698	18.6449	18.9517	16.6026	19.4808	18.9729										4.6636	4.0515	3.7309	3.4394	3.7309	3.7892
16.5603	18.6554	19.1105	16.6449	19.6078	19.0258										4.6928	4.0515	3.7601	3.4394	3.7601	3.8184
16.7825	18.6766	19.1528	16.6873	19.8618	19.1422										4.6928	4.0807	3.7601	3.4394	3.7601	3.8475
16.7825	18.7401	19.1528	17.1423	19.9993	19.2374										4.7219	4.1098	3.7601	3.4686	3.7892	3.8766
16.8354	18.7718	19.1528	17.3116	19.9993	19.2586										4.7511	4.1098	3.7892	3.4977	3.8184	3.8766
16.8354	18.9411	19.2692	17.4915	20.0416	19.3962										4.8094	4.1681	3.7892	3.5269	3.8184	3.8766
16.9412	18.9729	19.3221	17.6396	20.1369	19.5231										4.8385	4.2264	3.8184	3.5269	3.8475	3.9058
16.9835	18.9835	19.3538	17.7031	20.1686	19.576										4.8385	4.2556	3.8475	3.5269	3.8475	3.9349
17.2163	19.0893	19.375	17.756	20.1792	19.576										4.8677	4.2847	3.8475	3.556	3.8475	3.9349
17.2269	19.2692	19.3962	18.0523	20.3062	19.6395										4.8968	4.343	3.8475	3.556	3.8475	3.9641
17.5338	19.3433	19.4914	18.0629	20.3168	19.6924										4.8968	4.3722	3.8766	3.556	3.8475	3.9641
17.5338	19.5337	19.502	18.0735	20.3908	19.6924										5.0134	4.3722	3.8766	3.5852	3.8766	4.0224
17.5973	19.5443	19.6713	18.1687	20.4014	19.7242										5.0134	4.3722	3.9058	3.5852	3.8766	4.0515
17.756	19.6924	19.7136	18.1793	20.4332	19.8618										5.0134	4.4013	3.9058	3.6143	3.8766	4.0515
18.084	19.703	19.8512	18.3062	20.5072	19.9464										5.0426	4.4013	3.9349	3.6143	3.8766	4.0807
18.3486	19.8194	19.9676	18.4332	20.5919	20.084										5.1009	4.4596	3.9641	3.6143	3.8766	4.1098
18.3592	19.83	19.9781	18.5602	20.6871	20.285										5.1009	4.4596	3.9641	3.6726	3.9349	4.139
18.4861	19.8723	20.0628	18.592	21.0469	20.3591										5.1591	4.4887	3.9641	3.7018	3.9349	4.139
18.4967	19.957	20.0628	18.6554	21.0892	20.3908										5.2466	4.5179	3.9932	3.7018	3.9349	4.1681
18.539	19.9887	20.084	18.7084	21.1739	20.4861										5.2466	4.547	4.0515	3.7018	3.9932	4.1681
18.6449	20.1157	20.1157	18.7295	21.2691	20.5496										5.2466	4.5762	4.0515	3.7309	3.9932	4.2264
18.6554	20.1369	20.2533	18.793	21.3114	20.5707										5.2757	4.6053	4.0515	3.7309	4.0224	4.2556
18.7189	20.2744	20.2956	18.9729	21.3326	20.5813										5.2757	4.6053	4.0807	3.7309	4.0515	4.2556
18.9729	20.2956	20.3485	19.0258	21.3538	20.666										5.2757	4.6636	4.1098	3.7601	4.0807	4.2847
18.9941	20.412	20.5284	19.3009	21.4278	20.6977										5.3632	4.6636	4.1098	3.7601	4.0807	4.2847
19.1739	20.4967	20.5496	19.4385	21.5442	20.7294										5.3923	4.6928	4.1098	3.7601	4.1098	4.2847
19.1951	20.5284	20.5707	19.4702	21.5654	20.8035										5.4215	4.7219	4.139	3.7601	4.1098	4.3139
19.1951	20.5707	20.666	19.6819	21.7876	20.9199										5.4506	4.7219	4.1681	3.7892	4.1681	4.3139
19.2057	20.6448	20.7612	19.7136	21.8617	20.9305										5.4798	4.7511	4.1681	3.7892	4.1973	4.343
19.3856	20.6765	20.7824	19.7242	21.9463	20.9622										5.5964	4.7802	4.1681	3.8184	4.1973	4.3722
19.4173	20.74	20.7929	19.83	22.0204	21.0998										5.6547	4.8094	4.1681	3.8475	4.1973	4.4596
19.7665	20.7824	21.0786	20.0522	22.0733	21.1315										5.6838	4.8094	4.2264	3.8475	4.2264	4.4596
19.7771	20.7824	21.0892	20.2004	22.158	21.3114										5.713	4.8094	4.2556	3.8766	4.2264	4.4887
19.9358	20.8035	21.1104	20.2321	22.158	21.3432										5.713	4.8094	4.2556	3.9058	4.2556	4.4887
20.2215	20.8035	21.2268	20.3273	22.1686	21.5971										5.7712	4.8385	4.2556	3.9641	4.2556	4.4887
20.2215	20.9199	21.3538	20.3273	22.232	21.6289										5.8587	4.8677	4.2847	3.9932	4.2556	4.5179
20.3485	20.9728	21.4702	20.3908	22.2849	21.8405										5.8878	4.8677	4.2847	3.9932	4.2847	4.5179
20.6448	20.9728	21.4702	20.4332	22.3379	21.8511										5.8878	4.8677	4.2847	3.9932	4.2847	4.5179
20.6765	20.994	21.5019	20.4755	22.3908	21.8828										5.9461	4.8677	4.4596	3.9932	4.3139	4.5179
20.7612	21.0152	21.5019	20.5284	22.4013	21.8934										5.9461	4.8968	4.4887	3.9932	4.3139	4.547
20.867	21.0892	21.703	20.5496	22.4225	21.9887										5.9461	4.8968	4.4887	3.9932	4.343	4.547
20.8882	21.1104	21.7453	20.6342	22.5601	22.1897										5.9753	4.8968	4.5179	4.0515	4.3722	4.5762
20.9517	21.2056	21.7664	20.7083	22.8352	22.3061										6.0044	4.926	4.547	4.0807	4.3722	4.5762
21.0681	21.2479	21.7876	20.7612	22.9304	22.3167										6.0627	4.926	4.5762	4.1098	4.3722	4.6053
21.1104	21.3643	21.8088	20.9305	22.9833	22.3484										6.121	4.9551	4.6345	4.1681	4.4013	4.6053
21.3326	21.4384	21.9252	21.0786	22.9939	22.359										6.121	4.9551	4.7219	4.1681	4.4305	4.6345
21.5337	21.5125	21.9569	21.0998	23.0151	22.4543										6.2085	4.9551	4.7219	4.1681	4.4305	4.6928
21.5548	21.6183	22.1051	21.1315	23.068	22.4754										6.2376	4.9551	4.7802	4.1681	4.4596	4.6928
21.7135	21.6395	22.158	21.2162	23.1315	22.5283										6.2668	4.9551	4.8385	4.1973	4.4596	4.6928
21.7347	21.7876	22.2849	21.3009	23.1526	22.6341										6.3251	4.9843	4.8385	4.2264	4.5179	4.6928
21.7664	21.8511	22.3061	21.4384	23.3008	22.8669										6.3542	4.9843	4.8677	4.2556	4.5179	4.7511
21.8934	22.1474	22.3167	21.5654	23.3008	22.9093										6.3833	4.9843	4.8677	4.2847	4.5179	4.8385
21.9569	22.1897	22.359	21.9146	23.4807	22.941										6.4125	5.0134	4.8677	4.2847	4.5179	4.8677
21.9569	22.3061	22.5072	21.9781	23.7135	22.9833										6.4125	5.0426	4.8968	4.2847	4.547	4.8677
22.1156	22.3484	22.5601	22.0416	23.7558	22.9939										6.4416	5.0426	4.926	4.3139	4.547	4.8968
22.1791	22.4543	22.6236	22.1051	23.9145	23.0362										6.4999	5.0426	4.926	4.3139	4.5762	4.8968
22.2955	22.5601	22.7823	22.1686	23.9357	23.0574										6.4999	5.0426	4.926	4.3139	4.5762	4.926
22.4331	22.6553	22.8564	22.4331	23.9463	23.068										6.4999	5.0717	4.926	4.343	4.6053	4.9551
22.6447	22.7929	22.8987	22.486	23.9568	23.2902										6.5291	5.1009	4.9551	4.343	4.6345	4.9551
22.6659	22.8034	22.8987	22.5177	24.1685	23.3325										6.5582	5.1009	5.0134	4.343	4.6636	4.9843
22.7294	22.8987	22.9304	22.6447	24.1896	23.3854										6.5874	5.13	5.0426	4.3722	4.6636	5.0134
22.8564	23.1209	22.9622	22.7082	24.2002	23.6077										6.704	5.13	5.0717	4.3722	4.6636	5.0426
23.3325	23.1421	22.9728	22.8246	24.2743	23.6817										6.704	5.1883	5.0717	4.3722	4.6928	5.0426
23.4913	23.1632	23.2796	23.0257	24.4436	23.7029										6.7331	5.1883	5.0717	4.3722	4.6928	5.0426
23.5442	23.2056	23.3749	23.0892	24.4965	23.777										6.7623	5.1883	5.0717	4.4013	4.7219	5.0717
23.8616	23.2373	23.4066	23.1315	24.5283	23.7981										6.8497	5.2466	5.0717	4.4013	4.7511	5.13
23.9251	23.3325	23.4066	23.1526	24.56	23.8299										6.908	5.2757	5.1009	4.4013	4.7511	5.1591
24.1473	23.3537	23.5124	23.1738	24.6447	23.8934										6.9372	5.2757	5.1009	4.4305	4.7511	5.1591
24.2002	23.5865	23.6182	23.2161	24.687	23.9568										6.9955	5.2757	5.1883	4.4305	4.7802	5.1883
24.2108	23.6288	23.7452	23.2585	24.814	24.0838										6.9955	5.2757	5.1883	4.4305	4.8094	5.1883
24.3166	23.7452	23.8405	23.2902	24.8986	24.1156										7.0246	5.3049	5.2174	4.4305	4.8677	5.2174
24.359	23.777	23.851	23.4913	24.9621	24.232										7.112	5.3049	5.2466	4.4305	4.8677	5.2174
24.4436	23.9251	23.9145	23.523	24.9833	24.2531										7.112	5.3049	5.2466	4.4305	4.8968	5.2466
24.4542	24.105	24.0098	23.5547	25.0256	24.3484										7.1703	5.3049	5.2466	4.4596	4.8968	5.2757
24.4965	24.105	24.1156	23.5865	25.0362	24.4648										7.1703	5.3049	5.2466	4.4596	4.926	5.334
24.5283	24.1685	24.1367	23.6182	25.0891	24.6658										7.1995	5.334	5.2757	4.4887	4.9551	5.334
24.6552	24.2426	24.1896	23.6182	25.3219	24.7081										7.2286	5.3632	5.3049	4.4887	4.9843	5.334
24.8457	24.2743	24.2002	23.6606	25.3642	24.814										7.2578	5.3923	5.3049	4.547	4.9843	5.334
25.0679	24.2743	24.2849	23.8193	25.4912	25.0044										7.2578	5.4215	5.3049	4.5762	5.0134	5.3632
25.1102	24.3166	24.359	24.0732	25.7028	25.1208										7.2578	5.4215	5.334	4.6053	5.0134	5.3923
25.1526	24.4753	24.3801	24.2637	25.7134	25.142										7.3161	5.4506	5.3923	4.6053	5.0134	5.3923
25.1737	24.4753	24.4859	24.3801	25.724	25.396										7.3452	5.4798	5.4215	4.6345	5.0426	5.4215
25.2478	24.56	24.5283	24.5494	25.7346	25.4383										7.3744	5.5381	5.4506	4.6636	5.1009	5.4215
25.3854	24.56	24.5388	24.6764	25.7557	25.4912										7.4035	5.5672	5.4798	4.6636	5.1009	5.4215
25.4065	24.888	25.0891	24.687	25.7663	25.6499										7.4035	5.5964	5.5089	4.6636	5.1009	5.4215
25.4277	24.9409	25.2478	24.7505	25.8933	25.7346										7.4035	5.5964	5.5089	4.6928	5.13	5.4506
25.4594	24.9515	25.3642	24.8351	25.925	25.7346										7.4327	5.5964	5.5381	4.6928	5.13	5.4798
25.5547	25.2796	25.3642	24.8775	25.9356	25.8086										7.4327	5.6255	5.5381	4.6928	5.1591	5.5089
25.5653	25.5229	25.5653	24.9727	26.2425	25.8827										7.4618	5.6255	5.5672	4.7219	5.1591	5.5089
25.597	25.5441	25.6287	25.0362	26.2425	25.925										7.5201	5.6547	5.5672	4.7219	5.1591	5.5381
25.6182	25.5653	25.6393	25.4489	26.3271	25.9356										7.5201	5.6547	5.5964	4.7219	5.1883	5.5381
25.8404	25.8298	25.7451	25.6711	26.4224	26.0838										7.5201	5.6838	5.5964	4.7219	5.1883	5.5672
26.0203	26.1367	25.9991	25.6922	26.507	26.433										7.5784	5.6838	5.5964	4.7511	5.2174	5.5672
26.0203	26.1472	26.0414	25.7028	26.5811	26.4541										7.6076	5.6838	5.6255	4.8094	5.2757	5.6255
26.0309	26.38	26.1049	25.8933	26.6658	26.8456										7.6076	5.713	5.6255	4.8677	5.3049	5.6255
26.0732	26.4541	26.1578	26.1049	26.9409	26.8562										7.6367	5.713	5.6547	4.8677	5.334	5.6255
26.1578	26.507	26.4647	26.1049	27.0044	26.8562										7.6367	5.7421	5.6547	4.8968	5.334	5.6838
26.1684	26.6023	26.5599	26.1261	27.089	26.9832										7.6658	5.7421	5.6547	4.8968	5.3632	5.713
26.2954	26.6975	26.6128	26.179	27.1631	27.0361										7.695	5.7712	5.6838	4.8968	5.3632	5.713
26.3166	26.7187	26.761	26.2742	27.3536	27.0573										7.695	5.7712	5.6838	4.8968	5.3923	5.713
26.3271	26.7292	26.7927	26.4118	27.417	27.2266										7.7533	5.7712	5.6838	4.926	5.4215	5.7421
26.3377	26.7716	26.8033	26.634	27.4594	27.2583										7.8699	5.8004	5.713	4.9843	5.4506	5.7712
26.433	26.8562	26.8456	26.7292	27.47	27.5864										7.899	5.8295	5.713	5.0134	5.4506	5.8004
26.5176	27.0361	26.9197	26.761	27.5017	27.6287										7.9282	5.8587	5.713	5.1009	5.4506	5.8295
26.5388	27.0467	26.9832	27.089	27.671	27.6287										7.9865	5.8587	5.7712	5.13	5.4798	5.8295
26.5388	27.1102	27.0361	27.2266	27.7662	27.6393										8.0448	5.8587	5.7712	5.13	5.5381	5.8587
26.6658	27.1102	27.1525	27.2795	27.7874	27.7557										8.0448	5.917	5.8004	5.1591	5.5381	5.8587
27.0149	27.1525	27.1737	27.417	27.8297	27.7662										8.0448	5.9753	5.8004	5.1591	5.5381	5.8878
27.0679	27.2795	27.2372	27.5758	27.8615	27.8086										8.0448	6.0044	5.8295	5.1591	5.5672	5.917
27.0784	27.3006	27.4488	27.7345	27.8615	27.8297										8.0739	6.0044	5.8587	5.1883	5.5672	5.917
27.1419	27.4065	27.9038	27.8297	28.0943	27.9461										8.1031	6.0044	5.8587	5.2174	5.5672	5.917
27.1843	27.6604	27.9885	27.8403	28.2107	28.0943										8.1322	6.0044	5.8878	5.2466	5.5672	5.917
27.2901	27.7133	28.0625	27.9355	28.253	28.5599										8.1322	6.0919	5.8878	5.2757	5.5964	5.9461
27.3112	27.9461	28.0731	27.9355	28.581	28.8032										8.1322	6.0919	5.8878	5.3049	5.5964	5.9461
27.4065	27.999	28.1154	27.9779	28.6234	28.9196										8.1614	6.121	5.917	5.334	5.6547	5.9753
27.4911	28.1366	28.1366	28.0096	28.6763	29.0784										8.1905	6.1793	5.9461	5.3923	5.6547	5.9753
27.5229	28.1472	28.2424	28.0202	28.7398	29.163										8.2197	6.2085	6.0336	5.3923	5.6547	6.0044
27.5334	28.2001	28.2742	28.1683	28.8138	29.3006										8.3071	6.2085	6.0336	5.3923	5.6838	6.0044
27.6604	28.2001	28.2847	28.2424	29.1842	29.3641										8.3071	6.2085	6.0919	5.4215	5.713	6.0336
27.798	28.2107	28.3271	28.253	29.2477	29.5863										8.3071	6.2668	6.0919	5.4215	5.7421	6.0627
27.8191	28.2953	28.4435	28.4435	29.3006	29.7027										8.4237	6.2959	6.121	5.4215	5.7421	6.0919
27.8721	28.5493	28.454	28.7715	29.4593	29.7873										8.4528	6.2959	6.1502	5.4506	5.8587	6.121
27.9885	28.6339	28.507	29.0043	29.5016	29.7873										8.4528	6.2959	6.1793	5.4798	5.917	6.1793
28.1895	28.6339	29.0995	29.036	29.6074	29.9672										8.4528	6.3251	6.1793	5.5089	5.917	6.2085
28.4329	28.6339	29.1736	29.0784	30.2212	30.0413										8.482	6.3542	6.2085	5.5089	5.917	6.2376
28.5387	28.7715	29.4699	29.163	30.3693	30.454										8.482	6.3833	6.2085	5.5672	5.9461	6.2376
28.9196	28.8773	29.5122	29.5016	30.4117	30.5069										8.5986	6.4125	6.2085	5.5964	5.9461	6.2668
28.9302	28.9514	29.5122	29.6286	30.454	30.8455										8.6277	6.4416	6.2668	5.6255	5.9753	6.2959
29.0149	29.036	29.544	29.6286	30.5069	31.163										8.6277	6.5291	6.2668	5.6547	5.9753	6.2959
29.2053	29.0784	29.618	30.1365	30.5386	31.4804										8.6569	6.6165	6.2959	5.6838	5.9753	6.2959
29.3429	29.2477	29.9037	30.1789	30.5598	31.6709										8.6569	6.6457	6.3542	5.6838	6.0044	6.3251
29.3747	29.2583	29.9249	30.5281	30.655	31.692										8.7443	6.7914	6.3833	5.8004	6.0044	6.3251
29.4487	29.3852	29.9778	30.5598	30.8984	31.7873										8.7735	6.7914	6.4125	5.8004	6.0044	6.3251
29.5016	29.618	30.1154	30.7185	31.036	32.0306										8.7735	6.7914	6.4125	5.8295	6.0336	6.3251
29.5334	29.8085	30.2106	30.8984	31.4169	32.1259										8.8318	6.7914	6.4416	5.8295	6.0336	6.3542
29.7133	29.8297	30.2635	30.9725	31.4275	32.2952										8.8901	6.908	6.4416	5.8295	6.0336	6.3833
29.7873	29.8826	30.3799	31.1841	31.491	32.3375										8.8901	6.908	6.4416	5.8587	6.0336	6.3833
29.8085	30.0942	30.5386	31.2053	31.618	32.4222										8.9192	6.9372	6.5291	5.8587	6.0627	6.4125
29.9249	30.2318	30.8349	31.2476	31.6603	32.5703										8.9192	6.9663	6.5582	5.8878	6.121	6.4125
29.9249	30.2847	30.8349	31.4592	31.7132	32.6126										9.0066	6.9663	6.5874	5.8878	6.121	6.4125
29.9355	30.4857	30.8984	31.7767	31.7555	32.6444										9.0358	6.9955	6.5874	5.917	6.1502	6.4125
29.9884	30.5281	30.9619	31.8825	31.8296	32.7185										9.0358	6.9955	6.6165	5.917	6.1793	6.4416
30.1789	30.5492	31.2899	31.8931	31.8719	32.9195										9.0649	7.0246	6.6457	5.917	6.2085	6.4708
30.4222	30.8138	31.5333	32.6761	31.946	32.9407										9.0941	7.0246	6.7623	5.9753	6.2085	6.4708
30.5069	30.8138	31.5968	32.7502	32.0941	33.11										9.0941	7.112	6.8206	5.9753	6.2085	6.4708
30.7397	31.0677	31.8613	32.7925	32.1365	33.1629										9.1232	7.1995	6.8497	6.0336	6.2085	6.4708
30.7714	31.11	32.0201	33.0465	32.1682	33.3957										9.1232	7.1995	6.8497	6.0336	6.2376	6.4999
30.8878	31.3111	32.4327	33.0994	32.6655	33.4803										9.1232	7.2578	6.8789	6.0627	6.2668	6.5291
30.909	31.3957	32.5386	33.438	32.8454	34.5385										9.2107	7.2578	6.908	6.0919	6.2959	6.5582
30.9831	31.4063	32.5597	33.6391	32.9512	34.8665										9.2107	7.3161	6.908	6.0919	6.3251	6.5874
31.0042	31.4169	32.6444	33.9248	32.9724	34.93										9.2107	7.3744	6.9663	6.1502	6.3251	6.6165
31.3957	31.4804	32.6761	34.1258	33.2581	35.0041										9.2107	7.4035	6.9663	6.1793	6.3833	6.6165
31.4804	31.7555	32.8349	34.1787	33.2687	35.0253										9.2398	7.4327	6.9955	6.1793	6.3833	6.6457
31.5227	31.8825	32.8454	34.4538	33.3534	35.385										9.269	7.4618	6.9955	6.1793	6.3833	6.6748
31.618	31.9354	32.8454	34.729	33.438	35.4908										9.269	7.4618	7.0537	6.2085	6.4125	6.7331
31.7767	31.9566	33.2475	34.9089	33.5227	35.7765										9.3273	7.491	7.112	6.2376	6.4416	6.7623
31.9883	31.9777	33.2899	35.0041	33.5756	35.9035										9.3273	7.5784	7.1412	6.2376	6.4708	6.8206
32.0095	32.1047	33.3534	35.1416	33.5967	36.0728										9.3564	7.6367	7.1412	6.2668	6.4999	6.8497
32.0306	32.2423	33.5015	35.7448	33.6602	36.5173										9.3856	7.6658	7.1703	6.3542	6.4999	6.8789
32.0306	32.3693	33.5861	35.8189	34.5173	36.7712										9.4147	7.695	7.1703	6.3542	6.5291	6.8789
32.147	32.401	34.1999	35.9988	34.8454	37.7765										9.473	7.695	7.1995	6.4125	6.5582	6.8789
32.1682	32.4116	34.5597	36.4432	34.9089	37.8082										9.5896	7.7241	7.1995	6.4416	6.6457	6.8789
32.2105	32.5915	34.6337	36.803	34.9194	38.6653										9.5896	7.7241	7.1995	6.4416	6.704	6.908
32.274	32.6655	34.9406	36.9194	35.5967	38.9722										9.6479	7.7241	7.2286	6.4416	6.7623	6.908
32.3587	32.6761	35.0147	37.0781	35.8824	40.0304										9.6479	7.7533	7.2286	6.4708	6.7914	6.9955
32.6973	33.0253	35.1205	38.623	36.094	40.1044										9.6479	7.7824	7.3161	6.4708	6.8206	7.0246
32.6973	33.237	35.2157	38.8241	36.2527	43.8292										9.677	7.8116	7.3161	6.4999	6.8497	7.0537
32.856	33.3851	35.7977	39.3002	37.2791											9.677	7.8407	7.3452	6.5582	6.8497	7.0537
32.8666	33.5438	35.9882	39.914	37.5543											9.677	7.8407	7.3452	6.5874	6.908	7.0537
33.0147	33.893	36.1363	40.3161	37.7447											9.7062	7.8699	7.3452	6.5874	6.908	7.0829
33.184	34.5173	36.221	40.3372	38.0199											9.7645	7.899	7.3744	6.5874	6.908	7.0829
33.2264	34.5385	36.3268	40.6864	38.8135											9.7645	7.899	7.3744	6.6165	6.908	7.1412
33.3534	35.0676	36.9194	40.7393	39.2685											9.7645	7.9282	7.3744	6.6457	6.9372	7.1412
33.4909	35.2792	37.1416	41.2473	40.3055											9.7645	7.9865	7.4035	6.6457	6.9372	7.1412
33.6602	36.0623	38.5278	42.1573	42.316											9.7936	8.0448	7.4035	6.6457	6.9372	7.1703
33.6814	36.6866	39.6918	47.7973												9.7936	8.0739	7.4327	6.6748	6.9663	7.1703
33.7978	36.8665	39.787													9.8228	8.1031	7.4327	6.6748	6.9955	7.1995
34.4009	36.877	39.8293													9.8519	8.1031	7.4327	6.6748	6.9955	7.1995
34.729	36.8876	41.9562													9.9394	8.1031	7.4618	6.6748	7.0246	7.1995
34.9406	38.8981														9.9394	8.1031	7.491	6.6748	7.0537	7.2286
35.2898	39.988														9.9977	8.1322	7.491	6.7331	7.0537	7.2578
35.3639	42.1784														10.056	8.1905	7.5201	6.7331	7.0829	7.2578
35.5438															10.0851	8.2488	7.5784	6.7331	7.112	7.2869
35.7131															10.1143	8.2488	7.6076	6.7331	7.112	7.2869
36.221															10.1434	8.3071	7.6658	6.7331	7.1412	7.3161
36.4961															10.1726	8.3654	7.6658	6.7623	7.1412	7.4035
36.7606															10.2017	8.3945	7.7241	6.7623	7.2578	7.4035
36.8241															10.2017	8.3945	7.7241	6.7623	7.2869	7.4618
36.8665															10.2308	8.3945	7.7533	6.7623	7.2869	7.491
37.0146															10.26	8.4237	7.7533	6.7623	7.3452	7.491
37.0993															10.3183	8.4237	7.8407	6.8206	7.4035	7.5201
37.131															10.3183	8.5111	7.8407	6.8497	7.4327	7.5201
37.2051															10.4349	8.5694	7.8699	6.8497	7.4618	7.5493
37.8188															10.4349	8.5694	7.9282	6.8497	7.4618	7.6076
38.041															10.4932	8.5694	7.9282	6.8789	7.4618	7.6076
38.1574															10.4932	8.6277	7.9573	6.908	7.491	7.6367
38.2103															10.5515	8.6569	7.9573	6.9372	7.5201	7.695
38.2209															10.5515	8.7443	7.9865	6.9663	7.5201	7.695
38.2315															10.5806	8.7443	8.0739	6.9663	7.5784	7.7241
40.2526															10.5806	8.7443	8.0739	7.0246	7.6076	7.7533
40.6335															10.6681	8.8026	8.0739	7.0246	7.6658	7.7533
41.0356															10.7264	8.8609	8.1031	7.0537	7.695	7.7533
41.0568															10.7264	8.8901	8.1031	7.0537	7.695	7.8699
41.1838															10.7555	8.8901	8.1322	7.0537	7.7241	7.8699
41.3848															10.7555	8.9483	8.1322	7.112	7.7241	7.8699
41.6176															10.8138	8.9775	8.1614	7.112	7.7241	7.8699
41.7129															10.8138	8.9775	8.1905	7.1412	7.7533	7.899
42.898															10.8721	9.0066	8.2197	7.1703	7.7533	7.9282
43.7974															10.9012	9.0066	8.2488	7.1995	7.8116	7.9573
total						sum									10.9304	9.0649	8.278	7.1995	7.8116	7.9573
6932.63	6223.1	6426.27	6025.53	6177.68	6077.07	37862.3									10.9304	9.0649	8.278	7.2286	7.8116	7.9865
326	299	296	293	292	284	1790									10.9595	9.0941	8.278	7.2286	7.8407	7.9865
average								stdev							11.0178	9.0941	8.3071	7.2286	7.8407	7.9865
21.2657	20.813	21.7104	20.5649	21.1564	21.3981	average	21.1521	0.37524							11.047	9.1815	8.3071	7.2578	7.899	8.1031
															11.0761	9.2107	8.3362	7.3161	7.9573	8.1322
average	stdev														11.0761	9.2107	8.3362	7.3161	7.9865	8.1614
21.1521	8.64025														11.0761	9.2107	8.3362	7.3452	7.9865	8.1905
															11.1344	9.2398	8.3654	7.3452	7.9865	8.1905
															11.1344	9.269	8.3654	7.3744	8.0448	8.278
															11.1636	9.269	8.4237	7.3744	8.0739	8.3071
															11.251	9.2981	8.482	7.3744	8.1031	8.3362
															11.3093	9.3273	8.5111	7.3744	8.1031	8.3945
															11.3093	9.3273	8.5403	7.4035	8.1322	8.482
															11.3385	9.3564	8.5694	7.4035	8.1614	8.482
															11.3676	9.3564	8.5694	7.4035	8.1905	8.482
															11.3676	9.3564	8.5986	7.4327	8.1905	8.5694
															11.3968	9.3856	8.6277	7.4327	8.1905	8.5986
															11.4551	9.3856	8.7152	7.491	8.1905	8.6277
															11.4842	9.4147	8.7443	7.491	8.2197	8.6277
															11.4842	9.4439	8.7443	7.5201	8.2197	8.6277
															11.5425	9.5022	8.7443	7.5493	8.2488	8.7152
															11.5716	9.5313	8.7735	7.5493	8.2488	8.7152
															11.6008	9.5605	8.7735	7.6076	8.278	8.7735
															11.6591	9.5605	8.8318	7.6076	8.3071	8.8318
															11.6591	9.5896	8.8609	7.6367	8.3362	8.8318
															11.7465	9.6187	8.8609	7.6658	8.3654	8.8318
															11.8048	9.6187	8.8609	7.7241	8.3945	8.8609
															11.8631	9.677	8.8901	7.7241	8.3945	8.8901
															11.8631	9.677	8.9192	7.7533	8.3945	8.9192
															11.8923	9.677	8.9775	7.8116	8.3945	8.9775
															11.9797	9.7062	8.9775	7.8116	8.3945	8.9775
															11.9797	9.7353	9.0358	7.8116	8.4237	8.9775
															12.0089	9.7353	9.0649	7.9282	8.4237	9.0066
															12.038	9.7936	9.0649	7.9282	8.4528	9.0066
															12.0672	9.8519	9.0649	7.9282	8.4528	9.0358
															12.1254	9.8811	9.0941	7.9573	8.4528	9.0649
															12.1546	9.8811	9.2107	7.9865	8.482	9.0649
															12.2129	9.9102	9.2107	7.9865	8.5694	9.0941
															12.242	9.9685	9.2398	8.0448	8.5694	9.0941
															12.242	9.9685	9.269	8.0739	8.5986	9.1232
															12.242	9.9977	9.2981	8.1031	8.5986	9.1232
															12.2712	10.056	9.2981	8.1614	8.6277	9.1524
															12.2712	10.1143	9.2981	8.1905	8.7443	9.1815
															12.3003	10.1434	9.3273	8.2197	8.7443	9.1815
															12.3295	10.1434	9.3273	8.2488	8.8026	9.1815
															12.3295	10.1434	9.3273	8.278	8.8318	9.1815
															12.3586	10.1434	9.3564	8.278	8.8609	9.1815
															12.3878	10.1726	9.3856	8.3654	8.8609	9.2107
															12.3878	10.1726	9.3856	8.4528	8.8901	9.2398
															12.3878	10.2017	9.4147	8.4528	8.9192	9.2398
															12.4169	10.2017	9.4147	8.482	8.9775	9.2398
															12.4169	10.2017	9.4147	8.5111	9.0066	9.269
															12.4461	10.2308	9.473	8.5403	9.0066	9.2981
															12.4752	10.2891	9.5022	8.5694	9.0066	9.3273
															12.4752	10.2891	9.5022	8.5986	9.0358	9.3273
															12.4752	10.3474	9.5022	8.6277	9.1524	9.3856
															12.5335	10.3766	9.5313	8.6277	9.1815	9.3856
															12.5335	10.4057	9.5313	8.6569	9.269	9.4147
															12.5335	10.4057	9.5313	8.6569	9.269	9.4439
															12.5335	10.4057	9.5896	8.686	9.3273	9.473
															12.5918	10.4057	9.6187	8.686	9.3564	9.5022
															12.621	10.464	9.6187	8.7443	9.4439	9.5605
															12.621	10.4932	9.6479	8.7735	9.4439	9.5896
															12.6501	10.5806	9.6479	8.8318	9.4439	9.5896
															12.7084	10.6098	9.6479	8.8609	9.4439	9.5896
															12.7376	10.6098	9.6479	8.8609	9.473	9.6479
															12.825	10.6389	9.677	8.8901	9.5313	9.6479
															12.9416	10.6389	9.677	8.9192	9.5313	9.6479
															12.9416	10.6681	9.677	8.9192	9.5313	9.7645
															12.9416	10.6972	9.7062	8.9775	9.5605	9.7645
															12.9707	10.6972	9.7062	9.0066	9.5896	9.8519
															13.029	10.7264	9.7062	9.0066	9.5896	9.8519
															13.0873	10.7555	9.7645	9.0649	9.6187	9.8519
															13.0873	10.7555	9.7645	9.0941	9.6479	9.9102
															13.1456	10.7847	9.7936	9.1232	9.6479	9.9102
															13.1748	10.7847	9.8228	9.1232	9.677	9.9102
															13.2039	10.8138	9.8811	9.1232	9.7062	9.9102
															13.2039	10.8721	9.8811	9.2107	9.7936	9.9394
															13.2331	10.9595	9.9394	9.2107	9.8811	9.9977
															13.2914	10.9887	10.0268	9.2107	9.9102	10.0268
															13.3205	10.9887	10.056	9.2398	9.9102	10.056
															13.3497	11.0178	10.056	9.269	9.9102	10.056
															13.3788	11.047	10.0851	9.269	9.9394	10.0851
															13.4662	11.1053	10.0851	9.3273	9.9685	10.0851
															13.4954	11.1053	10.0851	9.3273	9.9685	10.0851
															13.4954	11.1344	10.1143	9.3273	10.1143	10.1143
															13.4954	11.1927	10.1434	9.3564	10.1143	10.1143
															13.5245	11.2802	10.1434	9.3564	10.1434	10.1726
															13.5537	11.3093	10.1726	9.3856	10.1434	10.1726
															13.612	11.3968	10.2308	9.3856	10.2017	10.2017
															13.612	11.3968	10.2308	9.3856	10.2308	10.2891
															13.6411	11.4259	10.26	9.4147	10.26	10.3183
															13.6411	11.4842	10.26	9.4147	10.26	10.3183
															13.6411	11.5425	10.3183	9.473	10.2891	10.3183
															13.6703	11.5716	10.3766	9.5313	10.2891	10.3474
															13.6703	11.6882	10.3766	9.5605	10.2891	10.3766
															13.6994	11.6882	10.4349	9.5896	10.3766	10.3766
															13.6994	11.7465	10.464	9.677	10.4057	10.3766
															13.6994	11.8048	10.5223	9.7062	10.4349	10.4057
															13.6994	11.834	10.5515	9.7353	10.464	10.4057
															13.7286	11.834	10.5515	9.7353	10.464	10.4057
															13.7869	11.834	10.5806	9.7353	10.4932	10.464
															13.9035	11.9214	10.6972	9.7645	10.5223	10.464
															13.9326	11.9214	10.6972	9.7936	10.5515	10.464
															13.9618	11.9214	10.7847	9.7936	10.5806	10.5223
															14.0201	11.9797	10.7847	9.7936	10.5806	10.5515
															14.0783	12.038	10.8429	9.8228	10.5806	10.5806
															14.1366	12.0963	10.9595	9.8228	10.6098	10.5806
															14.2241	12.1254	11.0761	9.8811	10.6681	10.6098
															14.2824	12.1546	11.0761	9.9102	10.6972	10.6389
															14.2824	12.2712	11.1927	9.9394	10.6972	10.6389
															14.3407	12.3003	11.2219	9.9394	10.6972	10.6681
															14.3407	12.3295	11.251	9.9394	10.7264	10.6972
															14.3698	12.3295	11.2802	9.9685	10.7555	10.7555
															14.4573	12.4169	11.2802	9.9977	10.7847	10.7847
															14.5447	12.4169	11.2802	10.056	10.8138	10.7847
															14.6322	12.4752	11.2802	10.056	10.8429	10.8138
															14.6322	12.5044	11.3093	10.056	10.8429	10.8138
															14.6613	12.5335	11.3385	10.1143	10.8721	10.9012
															14.6613	12.5627	11.3385	10.1434	10.8721	10.9012
															14.6613	12.621	11.3968	10.1434	10.9304	10.9012
															14.6613	12.6501	11.4259	10.2308	10.9304	10.9012
															14.7196	12.6793	11.4551	10.2308	10.9887	10.9012
															14.7196	12.7084	11.4842	10.26	11.0178	11.0761
															14.7196	12.7084	11.5133	10.3183	11.0178	11.1344
															14.7196	12.7667	11.5133	10.3474	11.0178	11.1636
															14.807	12.7958	11.5133	10.3474	11.047	11.1636
															14.807	12.9416	11.5425	10.3766	11.047	11.1927
															14.8362	12.9707	11.5425	10.4932	11.1344	11.2219
															14.9819	12.9707	11.5716	10.5515	11.1344	11.2219
															15.0402	12.9707	11.6008	10.5806	11.1636	11.3385
															15.1277	13.0582	11.6299	10.6098	11.1636	11.3385
															15.1277	13.0873	11.6299	10.6098	11.1636	11.3385
															15.186	13.1165	11.6591	10.6681	11.2802	11.3968
															15.186	13.1456	11.7174	10.6972	11.2802	11.4259
															15.2443	13.1748	11.7174	10.7264	11.3676	11.4259
															15.2443	13.2622	11.7174	10.7555	11.3968	11.4259
															15.3608	13.3205	11.7465	10.7847	11.4551	11.4551
															15.4191	13.3497	11.7757	10.8138	11.4842	11.5133
															15.4483	13.4662	11.8048	10.8721	11.5133	11.5425
															15.4483	13.4662	11.8048	10.9012	11.5133	11.5716
															15.4774	13.4662	11.8631	11.0761	11.5716	11.6008
															15.5066	13.4954	11.9506	11.1053	11.6299	11.6008
															15.5357	13.5537	12.038	11.1927	11.6882	11.6591
															15.5357	13.612	12.0672	11.1927	11.6882	11.7465
															15.6815	13.6411	12.1254	11.2219	11.7174	11.8631
															15.7398	13.6411	12.1837	11.2219	11.7465	11.8923
															15.7398	13.6411	12.1837	11.2219	11.834	11.9214
															15.7981	13.6703	12.3003	11.251	11.834	11.9506
															15.7981	13.6994	12.3586	11.251	11.8631	11.9506
															15.8564	13.6994	12.3878	11.2802	12.0963	12.038
															15.9147	13.6994	12.3878	11.2802	12.1254	12.038
															16.0021	13.7286	12.4169	11.3676	12.1254	12.0672
															16.0604	13.8743	12.4752	11.3968	12.1254	12.0672
															16.0895	13.9909	12.5335	11.4259	12.242	12.1254
															16.0895	14.0201	12.5627	11.4551	12.3003	12.1837
															16.177	14.0201	12.621	11.4551	12.3586	12.2712
															16.2644	14.0492	12.7084	11.4842	12.3586	12.3295
															16.2644	14.0783	12.7084	11.5425	12.3878	12.3586
															16.2936	14.1075	12.7667	11.5425	12.3878	12.3586
															16.3227	14.1366	12.9416	11.6299	12.4169	12.4169
															16.3519	14.1949	12.9999	11.6882	12.4752	12.5044
															16.4976	14.2241	13.1165	11.6882	12.4752	12.5044
															16.4976	14.3115	13.1165	11.7465	12.5918	12.5627
															16.6142	14.3407	13.2622	11.834	12.6793	12.5627
															16.6433	14.4281	13.3497	11.8631	12.7084	12.5627
															16.6433	14.5156	13.3788	11.9214	12.7376	12.7084
															16.6725	14.5739	13.4079	11.9797	12.7376	12.7376
															16.6725	14.5739	13.4079	11.9797	12.7376	12.7958
															16.7016	14.603	13.612	12.0089	12.7958	12.9416
															16.7308	14.603	13.6703	12.0672	12.8541	12.9416
															16.7308	14.6322	13.6994	12.1254	12.8541	12.9707
															16.7599	14.6613	13.6994	12.2129	12.9707	13.029
															16.7891	14.6613	13.7869	12.242	12.9707	13.0582
															16.7891	14.6613	13.7869	12.242	12.9999	13.0582
															16.9348	14.6613	13.816	12.2712	13.0582	13.1456
															16.964	14.6904	13.8743	12.2712	13.0582	13.1748
															16.9931	14.6904	13.9618	12.2712	13.1456	13.1748
															17.0806	14.8362	14.0201	12.2712	13.1748	13.2039
															17.0806	14.9236	14.1075	12.3003	13.3205	13.2331
															17.1389	14.9819	14.2241	12.3003	13.4079	13.2331
															17.1389	15.0111	14.2824	12.3295	13.5245	13.2622
															17.2263	15.0111	14.4281	12.3586	13.5828	13.2914
															17.2846	15.0694	14.4573	12.4461	13.612	13.3205
															17.3429	15.0985	14.4864	12.4461	13.612	13.3788
															17.5178	15.1277	14.5156	12.4752	13.6411	13.4954
															17.6927	15.186	14.5156	12.5044	13.6703	13.5245
															17.8093	15.3317	14.5447	12.5335	13.7869	13.5537
															17.8675	15.39	14.7779	12.621	13.7869	13.6994
															17.9258	15.4483	14.7779	12.6501	13.8743	13.6994
															18.0424	15.5066	14.7779	12.6501	13.9326	13.7286
															18.0716	15.5357	14.8362	12.7667	13.9909	13.7869
															18.159	15.5357	14.8653	12.9124	14.0201	13.816
															18.2173	15.594	14.8653	12.9124	14.2241	13.816
															18.2465	15.7689	15.0694	12.9999	14.3115	13.8452
															18.2465	15.8564	15.1277	13.1456	14.3407	13.8743
															18.3339	15.8564	15.2734	13.1748	14.3698	13.8743
															18.3339	15.9147	15.3317	13.2622	14.4281	13.9035
															18.3631	15.9438	15.3608	13.2622	14.4281	13.9326
															18.5379	15.9438	15.6232	13.3788	14.6613	14.0492
															18.5671	15.9438	15.8272	13.4371	14.7196	14.1366
															18.6837	16.0604	15.9438	13.4371	14.7487	14.3407
															18.8586	16.2936	15.9438	13.4662	14.9819	14.3698
															18.9169	16.3519	16.0021	13.4662	15.1277	14.3698
															18.9169	16.381	16.0021	13.6411	15.186	14.399
															19.0043	16.4976	16.0312	13.6703	15.2443	14.4573
															19.2666	16.585	16.0312	13.7577	15.3026	14.7487
															19.3832	16.6142	16.3519	13.7577	15.4774	14.7487
															19.4998	16.6433	16.585	13.8452	15.6523	14.8362
															19.529	16.9057	16.585	13.8452	15.7398	14.8945
															19.529	16.9057	16.6433	13.8743	15.7981	15.0111
															19.529	16.964	16.6433	13.9035	15.9147	15.0985
															19.5581	17.1097	16.7308	13.9035	16.2061	15.1568
															19.7039	17.1389	16.8474	13.9326	16.2061	15.186
															19.7039	17.1389	16.9057	14.0201	16.2353	15.2734
															19.937	17.2263	16.964	14.1366	16.2644	15.39
															19.9953	17.2263	17.2554	14.1366	16.3519	15.4191
															19.9953	17.2263	17.6052	14.2241	16.5268	15.4483
															20.1994	17.2554	17.751	14.2824	16.5559	15.4774
															20.4908	17.3429	17.9841	14.3115	16.7016	15.4774
															20.5491	17.4595	18.2173	14.3407	17.8384	15.5066
															20.5783	17.5178	18.3631	14.4573	18.3048	15.594
															20.6366	17.5178	18.7711	14.603	18.3631	15.6815
															20.6949	17.5178	18.7711	14.6613	18.6545	15.9729
															20.7532	17.5469	19.0335	14.6613	18.8586	16.0895
															20.9281	17.6635	19.937	14.6904	19.3249	16.1478
															21.0446	17.6635	20.0245	14.6904	19.3832	16.2353
															21.1612	17.8093	20.2285	14.7487	19.8787	16.4393
															21.2487	18.1007	21.0446	15.0111	20.1702	16.4685
															21.5402	18.159	23.2016	15.0985	23.2016	16.8765
															21.5693	18.2173	23.4056	15.0985		16.9348
															21.5693	18.3048	26.8159	15.4191		17.6635
															21.6568	18.8003	29.5266	15.7106		19.9079
															21.8025	18.9169		15.8564
															21.8608	19.4707		15.8564
															21.9774	19.6164		16.177
															22.2689	19.8204		16.4976
															22.4437	20.724		17.0806
															22.7352	20.8115		17.8675
															22.7352	21.0155		17.8675
															23.5514	21.1612		18.0133
															23.5805	21.3361		18.4214
															23.6096	21.4527		18.9752
															23.6971	22.7352		19.3832
															24.0177	22.7644		19.4415
															24.2218	23.1433		20.1994
															24.3966	23.1724		20.2868
															25.3877	23.2016		20.4325
															25.446	24.0469		21.6859
															25.854	24.4549		22.1231
															26.1164	28.2441
															30.3719						stdev	average
														average	10.3293	8.68874	7.8069	7.17084	7.37767	7.50788	1.19371	8.14688
